# Supplementary material for: A High-Performance and Cost-Effective Field Programmable Gate Array-Based Motor Drive Emulator
Source: Micromachines (Basel). 2023 Sep 28;14(10):1864. doi: 10.3390/mi14101864 (PMC10608923; doi:10.3390/mi14101864)
Supplement: Supplementary file 1 [file micromachines-14-01864-s001.zip]

Archive with 1 entries (1 files):
- micromachines-2585529-supplementary.pdf
